# Supplementary material for: Multi-aged social behaviour based on artiodactyl tracks in an early Miocene palustrine wetland (Ebro Basin, Spain)
Source: Sci Rep. 2020 Jan 24;10:1099. doi: 10.1038/s41598-020-57438-4 (PMC6981273; doi:10.1038/s41598-020-57438-4)
Supplement: Supplementary file 4 — Supplementary Information 4. [file 41598_2020_57438_MOESM4_ESM.xlsx]

## Sheet: Type series measurements
#Track	Digit II-V length	Digit II-V width	Digit III-IV length	Digit III-IV width	Digit II,V length
25 (pes)			20.56	15.64
27 (manus)	27.13	23.59	14.77	14.28	6.78
83 (manus)	16.40	18.66	14.17	11.53	5.23
84 (pes)			11.66	12.66
142 (manus)	16.28		8.09	10.2	4.28
144 (pes)
160 (pes)	14.35	11.95	11.19	11.95	2.44
161 (manus)	17.96	17.99	12.99	12.37	6.95
174 (manus)
187 (pes)
412	13.28	16.16	13.28	10.34
Mean	17.56	17.67	13.33	12.37	5.13

## Sheet: Digit III- IV length - width
Track #	Digit III-IV length	Digit III-IV width
1	7.9	6.65
7	15.37	14.69
14	15.23	14.84
17	22.18	19.83
18	16.41	15.48
20	12.53	13.09
25	20.56	15.64
27	14.77	14.28
32	14.23	17.8
41	6.61	5.33
44	7.01	5.52
52	4.92	4.5
55	8.88	9.28
63	10.66	9.18
75	10.73	10.99
76	11.02	10.64
83	14.17	11.53
84	11.66	12.66
117	13.77	11.18
122	10.19	8.4
142	8.09	10.2
153	5.69	8.01
160	12.99	12.37
161	11.19	11.95
170	7.16	6.71
183	21.46	17.07
203	14	13.05
238	16.58	11.53
244	4	4.6
249	14.31	11.59
260	12.89	11.56
267	12.07	11.35
289	13.85	8.58
290	11.78	8.81
319	11.3	8.14
332	9.57	11.9
333	14.17	9.71
340	25.18	26.31
342	15.34	14.6
368	15.23	12.36
370	14.02	17.25
379	13.53	11.07
412	13.28	10.34
431	8.91	8.14
439	9.11	8.12
457	7.44	7.4
521	16.49	15.74
535	7.84	5.15
543	10.87	13.28
557	5.41	4.55
558	4.63	5.9
559	5.58	6.11
561	5.84	4.5
570	10.39	8.68
577	11.77	9.09
695	11.19	6.63
771	9.58	7.56
772	10.79	7.05
773	8.18	5.57
776	14.28	11.62
789	6.93	5.75
800	6.16	4.6
809	6.48	6.71

## Sheet: Orientation
Track #	Orientation
1	17.95
2	18.97
5	149
7	161.8
8	159.63
9	163.9
12	163.01
13	30.57
14	54.47
17	9.46
18	162.26
20	158.6
25	176.98
27	168.65
32	119.73
41	97.12
43	114
44	118
46	178.95
52	137.3
55	122.23
63	63.6
75	88.75
76	103.5
81	80.98
83	103.81
84	127.24
97	105.94
100	73.9
103	108.3
105	96.46
106	98.05
108	105.3
109	101.78
110	98.08
111	86.07
114	76.7
115	87.84
116	101.37
117	20.03
122	175.88
124	3.24
128	59.46
132	3.76
133	30.52
134	104.81
135	123.12
137	99.42
139	59.16
140	70.33
142	86.64
144	92.95
148	96.41
149	114.82
150	68.71
153	120.15
156	45.24
160	103.62
161	89.67
166	80.48
168	103.54
170	86.19
171	85.3
173	74.93
174	103.59
178	130.76
183	61.08
186	104.61
193	68.91
195	141.99
196	91.53
197	64.32
199	95.53
201	87.09
203	130.07
206	162.42
207	82.86
208	155.55
209	76.08
210	78.69
211	74.6
215	81.65
216	104.54
217	96.102
220	118.83
226	178.98
229	88.17
230	82.94
231	67.58
233	103.11
234	129.74
238	105.24
239	74.46
244	95.96
249	63.06
250	17.7
252	99.7
253	77.69
254	27.96
260	75.28
263	79.85
267	76.75
268	77.32
269	93.21
277	98.87
278	92.75
280	64.55
289	161.22
290	164.04
292	120.3
293	91.7
297	95.55
298	115.07
299	92.69
302	95.71
306	105.69
307	68
315	61
316	82.89
319	142.95
324	97.53
325	79.65
326	86.59
330	78.45
332	124.51
333	113.94
340	20.38
342	104.67
349	60.59
352	79.32
353	21.24
358	72.63
360	130.82
368	92.4
370	65.64
372	86.38
377	93.82
379	122.52
384	108.38
385	106.29
388	31.31
389	116.38
390	100.08
391	105.51
393	118.3
394	24.92
398	16.14
402	89.45
403	89.2
405	175.7
407	15.8
409	123.91
410	119.18
411	77.51
412	109.65
413	73.67
417	21.77
418	40.18
422	24.88
423	126.2
424	127.9
425	164.08
431	77.06
439	91.26
441	123.19
446	72.34
448	126.67
449	106.03
450	88.52
451	118.88
452	113.36
454	81.32
457	125.18
458	113.63
459	97.81
463	122.14
465	95.9
467	105.74
476	99.17
480	78.59
482	150.4
486	76.31
488	76.17
489	121.92
498	113.27
502	78.54
505	125.27
506	102.8
508	82.14
509	77.64
510	94.74
514	140.78
515	96.54
516	50.79
517	177.18
521	116.14
523	139.63
525	125.41
526	135.46
527	87.33
528	81.46
532	83.53
535	42.43
536	126.03
538	83.44
539	77.67
543	127.9
549	85.24
552	122.79
557	126.31
558	138.76
559	136.47
560	141.54
561	113.12
562	102.25
563	105.01
568	120.67
570	129.78
576	136.91
577	99.54
581	93.3
582	134.65
584	97.94
585	146.6
586	133.54
587	132.87
588	129.65
589	102.4
592	86.03
593	119.63
600	91.97
609	75.22
614	101.6
623	134.6
624	51.06
631	177.5
638	160.8
642	100.07
648	124.87
652	90.04
654	86.19
657	132.41
659	20
662	138.73
664	120.4
666	154.19
671	148.24
672	134.05
676	76.82
678	76.1
680	0.07
683	134.34
684	129.85
687	9.62
691	78.51
694	74.29
695	33.51
698	83.43
701	65
705	153.53
706	152.61
707	154.52
708	149.98
709	144.04
710	144.47
711	147.21
712	140.84
713	133.04
714	135.6
717	143.15
719	78.74
722	138.56
723	69.59
724	139.18
726	66.36
727	95.96
728	139.12
740	123.73
747	53.69
756	83.13
762	139.74
771	9.62
772	22.72
773	22.75
776	78.79
788	160.19
789	113.44
791	120.08
795	146.72
800	120.3
802	150.1
803	146.43
804	76.6
808	148.71
809	136.13
812	144.03
816	82.03
822	126.37
826	88.67
832	113.76
836	89.83
838	108.85
855	85.69
857	120.85
859	119.16
873	95.13
879	116.19
885	93.8
889	120.94

## Sheet: Direction
Track #	Direction
1	17.95
2	18.97
17	9.46
27	348.65
32	299.73
75	268.75
83	296.29
142	266.64
160	283.62
161	269.67
173	254.93
174	283.59
193	248.91
196	271.53
210	258.69
215	261.65
220	298.83
226	358.98
229	268.17
230	262.94
231	247.58
233	283.11
238	285.24
239	254.46
253	257.69
254	27.59
297	275.55
316	262.89
412	289.65
424	307.9
431	257.06
557	306.31
558	318.76
559	316.67
582	314.65
585	326
587	312.87
671	328.24

## Sheet: Preservation
Track #	Type preservation
1	Poorly-preserved true track			Total	%
2	Poorly-preserved true track		Well-preserved true tracks	11	1.25
3	Poorly-preserved true track		Poorly-preserved true tracks	671	76.25
4	Poorly-preserved true track		Very poorly preserved true tracks	120	13.64
5	Poorly-preserved true track		Slipping true tracks	78	8.86
6	Very poorly-preserved true track			880	100
7	Poorly-preserved true track
8	Poorly-preserved true track
9	Poorly-preserved true track
10	Very poorly-preserved true track
11	Very poorly-preserved true track
12	Poorly-preserved true track
13	Poorly-preserved true track
14	Poorly-preserved true track
15	Poorly-preserved true track
16	Very poorly-preserved true track
17	Poorly-preserved true track
18	Poorly-preserved true track
19	Poorly-preserved true track
20	Poorly-preserved true track
21	Poorly-preserved true track
22	Poorly-preserved true track
23	Poorly-preserved true track
24	Poorly-preserved true track
25	Very well-preserved true tracks
26	Poorly-preserved true track
27	Very well-preserved true tracks
28	Poorly-preserved true track
29	Poorly-preserved true track
30	Very poorly-preserved true track
31	Very poorly-preserved true track
32	Poorly-preserved true track
33	Poorly-preserved true track
34	Poorly-preserved true track
35	Poorly-preserved true track
36	Poorly-preserved true track
37	Poorly-preserved true track
38	Poorly-preserved true track
39	Poorly-preserved true track
40	Very poorly-preserved true track
41	Poorly-preserved true track
42	Very poorly-preserved true track
43	Poorly-preserved true track
44	Poorly-preserved true track
45	Very poorly-preserved true track
46	Poorly-preserved true track
47	Poorly-preserved true track
48	Very poorly-preserved true track
49	Poorly-preserved true track
50	Poorly-preserved true track
51	Poorly-preserved true track
52	Poorly-preserved true track
53	Very poorly-preserved true track
54	Poorly-preserved true track
55	Poorly-preserved true track
56	Poorly-preserved true track
57	Poorly-preserved true track
58	Poorly-preserved true track
59	Poorly-preserved true track
60	Very poorly-preserved true track
61	Poorly-preserved true track
62	Poorly-preserved true track
63	Poorly-preserved true track
64	Slipping true tracks
65	Poorly-preserved true track
66	Poorly-preserved true track
67	Very poorly-preserved true track
68	Poorly-preserved true track
69	Poorly-preserved true track
70	Poorly-preserved true track
71	Poorly-preserved true track
72	Very poorly-preserved true track
73	Very poorly-preserved true track
74	Poorly-preserved true track
75	Poorly-preserved true track
76	Poorly-preserved true track
77	Poorly-preserved true track
78	Very poorly-preserved true track
79	Very poorly-preserved true track
80	Poorly-preserved true track
81	Poorly-preserved true track
82	Very poorly-preserved true track
83	Very well-preserved true tracks
84	Very well-preserved true tracks
85	Very poorly-preserved true track
86	Poorly-preserved true track
87	Poorly-preserved true track
88	Poorly-preserved true track
89	Poorly-preserved true track
90	Poorly-preserved true track
91	Very poorly-preserved true track
92	Very poorly-preserved true track
93	Poorly-preserved true track
94	Very poorly-preserved true track
95	Poorly-preserved true track
96	Poorly-preserved true track
97	Poorly-preserved true track
98	Very poorly-preserved true track
99	Very poorly-preserved true track
100	Poorly-preserved true track
101	Poorly-preserved true track
102	Poorly-preserved true track
103	Poorly-preserved true track
104	Poorly-preserved true track
105	Poorly-preserved true track
106	Poorly-preserved true track
107	Poorly-preserved true track
108	Poorly-preserved true track
109	Slipping true tracks
110	Poorly-preserved true track
111	Poorly-preserved true track
112	Poorly-preserved true track
113	Poorly-preserved true track
114	Poorly-preserved true track
115	Slipping true tracks
116	Poorly-preserved true track
117	Poorly-preserved true track
118	Poorly-preserved true track
119	Poorly-preserved true track
120	Very poorly-preserved true track
121	Poorly-preserved true track
122	Poorly-preserved true track
123	Very poorly-preserved true track
124	Poorly-preserved true track
125	Poorly-preserved true track
126	Very poorly-preserved true track
127	Very poorly-preserved true track
128	Slipping true tracks
129	Poorly-preserved true track
130	Slipping true tracks
131	Poorly-preserved true track
132	Very poorly-preserved true track
133	Poorly-preserved true track
134	Poorly-preserved true track
135	Poorly-preserved true track
136	Poorly-preserved true track
137	Poorly-preserved true track
138	Poorly-preserved true track
139	Poorly-preserved true track
140	Poorly-preserved true track
141	Very poorly-preserved true track
142	Very well-preserved true tracks
143	Poorly-preserved true track
144	Very well-preserved true tracks
145	Poorly-preserved true track
146	Poorly-preserved true track
147	Poorly-preserved true track
148	Poorly-preserved true track
149	Poorly-preserved true track
150	Poorly-preserved true track
151	Slipping true tracks
152	Poorly-preserved true track
153	Poorly-preserved true track
154	Poorly-preserved true track
155	Poorly-preserved true track
156	Slipping true tracks
157	Very poorly-preserved true track
158	Poorly-preserved true track
159	Poorly-preserved true track
160	Very well-preserved true tracks
161	Very well-preserved true tracks
162	Very poorly-preserved true track
163	Poorly-preserved true track
164	Poorly-preserved true track
165	Poorly-preserved true track
166	Slipping true tracks
167	Slipping true tracks
168	Poorly-preserved true track
169	Poorly-preserved true track
170	Poorly-preserved true track
171	Poorly-preserved true track
172	Slipping true tracks
173	Poorly-preserved true track
174	Very well-preserved true tracks
175	Poorly-preserved true track
176	Poorly-preserved true track
177	Poorly-preserved true track
178	Poorly-preserved true track
179	Poorly-preserved true track
180	Poorly-preserved true track
181	Poorly-preserved true track
182	Slipping true tracks
183	Poorly-preserved true track
184	Slipping true tracks
185	Very poorly-preserved true track
186	Poorly-preserved true track
187	Very well-preserved true tracks
188	Poorly-preserved true track
189	Poorly-preserved true track
190	Poorly-preserved true track
191	Poorly-preserved true track
192	Poorly-preserved true track
193	Slipping true tracks
194	Poorly-preserved true track
195	Slipping true tracks
196	Very poorly-preserved true track
197	Poorly-preserved true track
198	Poorly-preserved true track
199	Poorly-preserved true track
200	Poorly-preserved true track
201	Poorly-preserved true track
202	Poorly-preserved true track
203	Poorly-preserved true track
204	Poorly-preserved true track
205	Poorly-preserved true track
206	Poorly-preserved true track
207	Poorly-preserved true track
208	Poorly-preserved true track
209	Slipping true tracks
210	Poorly-preserved true track
211	Poorly-preserved true track
212	Poorly-preserved true track
213	Poorly-preserved true track
214	Poorly-preserved true track
215	Poorly-preserved true track
216	Slipping true tracks
217	Poorly-preserved true track
218	Poorly-preserved true track
219	Poorly-preserved true track
220	Poorly-preserved true track
221	Poorly-preserved true track
222	Poorly-preserved true track
223	Poorly-preserved true track
224	Poorly-preserved true track
225	Poorly-preserved true track
226	Slipping true tracks
227	Poorly-preserved true track
228	Poorly-preserved true track
229	Poorly-preserved true track
230	Poorly-preserved true track
231	Poorly-preserved true track
232	Poorly-preserved true track
233	Poorly-preserved true track
234	Very poorly-preserved true track
235	Very poorly-preserved true track
236	Very poorly-preserved true track
237	Poorly-preserved true track
238	Poorly-preserved true track
239	Poorly-preserved true track
240	Poorly-preserved true track
241	Poorly-preserved true track
242	Very poorly-preserved true track
243	Very poorly-preserved true track
244	Poorly-preserved true track
245	Poorly-preserved true track
246	Very poorly-preserved true track
247	Poorly-preserved true track
248	Poorly-preserved true track
249	Poorly-preserved true track
250	Poorly-preserved true track
251	Poorly-preserved true track
252	Poorly-preserved true track
253	Slipping true tracks
254	Poorly-preserved true track
255	Poorly-preserved true track
256	Poorly-preserved true track
257	Poorly-preserved true track
258	Poorly-preserved true track
259	Poorly-preserved true track
260	Poorly-preserved true track
261	Very poorly-preserved true track
262	Poorly-preserved true track
263	Poorly-preserved true track
264	Poorly-preserved true track
265	Poorly-preserved true track
266	Poorly-preserved true track
267	Poorly-preserved true track
268	Poorly-preserved true track
269	Poorly-preserved true track
270	Poorly-preserved true track
271	Poorly-preserved true track
272	Poorly-preserved true track
273	Poorly-preserved true track
274	Poorly-preserved true track
275	Slipping true tracks
276	Poorly-preserved true track
277	Poorly-preserved true track
278	Poorly-preserved true track
279	Very poorly-preserved true track
280	Poorly-preserved true track
281	Poorly-preserved true track
282	Poorly-preserved true track
283	Poorly-preserved true track
284	Poorly-preserved true track
285	Poorly-preserved true track
286	Very poorly-preserved true track
287	Very poorly-preserved true track
288	Poorly-preserved true track
289	Poorly-preserved true track
290	Poorly-preserved true track
291	Poorly-preserved true track
292	Slipping true tracks
293	Poorly-preserved true track
294	Poorly-preserved true track
295	Poorly-preserved true track
296	Poorly-preserved true track
297	Slipping true tracks
298	Poorly-preserved true track
299	Slipping true tracks
300	Poorly-preserved true track
301	Poorly-preserved true track
302	Poorly-preserved true track
303	Poorly-preserved true track
304	Very poorly-preserved true track
305	Slipping true tracks
306	Slipping true tracks
307	Poorly-preserved true track
308	Poorly-preserved true track
309	Poorly-preserved true track
310	Poorly-preserved true track
311	Poorly-preserved true track
312	Poorly-preserved true track
313	Very poorly-preserved true track
314	Very poorly-preserved true track
315	Poorly-preserved true track
316	Slipping true tracks
317	Poorly-preserved true track
318	Very poorly-preserved true track
319	Poorly-preserved true track
320	Poorly-preserved true track
321	Poorly-preserved true track
322	Poorly-preserved true track
323	Poorly-preserved true track
324	Slipping true tracks
325	Poorly-preserved true track
326	Slipping true tracks
327	Poorly-preserved true track
328	Poorly-preserved true track
329	Poorly-preserved true track
330	Poorly-preserved true track
331	Poorly-preserved true track
332	Poorly-preserved true track
333	Poorly-preserved true track
334	Poorly-preserved true track
335	Slipping true tracks
336	Poorly-preserved true track
337	Poorly-preserved true track
338	Poorly-preserved true track
339	Poorly-preserved true track
340	Very poorly-preserved true track
341	Poorly-preserved true track
342	Poorly-preserved true track
343	Poorly-preserved true track
344	Poorly-preserved true track
345	Very poorly-preserved true track
346	Very poorly-preserved true track
347	Poorly-preserved true track
348	Poorly-preserved true track
349	Slipping true tracks
350	Slipping true tracks
351	Very poorly-preserved true track
352	Poorly-preserved true track
353	Poorly-preserved true track
354	Very poorly-preserved true track
355	Very poorly-preserved true track
356	Poorly-preserved true track
357	Poorly-preserved true track
358	Slipping true tracks
359	Very poorly-preserved true track
360	Slipping true tracks
361	Very poorly-preserved true track
362	Poorly-preserved true track
363	Poorly-preserved true track
364	Poorly-preserved true track
365	Very poorly-preserved true track
366	Very poorly-preserved true track
367	Poorly-preserved true track
368	Poorly-preserved true track
369	Poorly-preserved true track
370	Poorly-preserved true track
371	Poorly-preserved true track
372	Slipping true tracks
373	Poorly-preserved true track
374	Poorly-preserved true track
375	Poorly-preserved true track
376	Poorly-preserved true track
377	Poorly-preserved true track
378	Very poorly-preserved true track
379	Poorly-preserved true track
380	Poorly-preserved true track
381	Poorly-preserved true track
382	Very poorly-preserved true track
383	Poorly-preserved true track
384	Poorly-preserved true track
385	Poorly-preserved true track
386	Poorly-preserved true track
387	Very poorly-preserved true track
388	Poorly-preserved true track
389	Slipping true tracks
390	Poorly-preserved true track
391	Slipping true tracks
392	Poorly-preserved true track
393	Slipping true tracks
394	Poorly-preserved true track
395	Poorly-preserved true track
396	Very poorly-preserved true track
397	Poorly-preserved true track
398	Poorly-preserved true track
399	Very poorly-preserved true track
400	Poorly-preserved true track
401	Poorly-preserved true track
402	Very poorly-preserved true track
403	Poorly-preserved true track
404	Very poorly-preserved true track
405	Poorly-preserved true track
406	Poorly-preserved true track
407	Poorly-preserved true track
408	Poorly-preserved true track
409	Slipping true tracks
410	Slipping true tracks
411	Slipping true tracks
412	Very well-preserved true tracks
413	Poorly-preserved true track
414	Very poorly-preserved true track
415	Poorly-preserved true track
416	Very poorly-preserved true track
417	Poorly-preserved true track
418	Poorly-preserved true track
419	Very poorly-preserved true track
420	Very poorly-preserved true track
421	Poorly-preserved true track
422	Poorly-preserved true track
423	Slipping true tracks
424	Slipping true tracks
425	Poorly-preserved true track
426	Poorly-preserved true track
427	Poorly-preserved true track
428	Poorly-preserved true track
429	Poorly-preserved true track
430	Very poorly-preserved true track
431	Poorly-preserved true track
432	Poorly-preserved true track
433	Poorly-preserved true track
434	Poorly-preserved true track
435	Poorly-preserved true track
436	Poorly-preserved true track
437	Poorly-preserved true track
438	Poorly-preserved true track
439	Poorly-preserved true track
440	Poorly-preserved true track
441	Poorly-preserved true track
442	Poorly-preserved true track
443	Poorly-preserved true track
444	Poorly-preserved true track
445	Poorly-preserved true track
446	Poorly-preserved true track
447	Poorly-preserved true track
448	Poorly-preserved true track
449	Slipping true tracks
450	Slipping true tracks
451	Slipping true tracks
452	Slipping true tracks
453	Very poorly-preserved true track
454	Slipping true tracks
455	Poorly-preserved true track
456	Very poorly-preserved true track
457	Poorly-preserved true track
458	Slipping true tracks
459	Poorly-preserved true track
460	Very poorly-preserved true track
461	Very poorly-preserved true track
462	Very poorly-preserved true track
463	Slipping true tracks
464	Slipping true tracks
465	Poorly-preserved true track
466	Poorly-preserved true track
467	Slipping true tracks
468	Poorly-preserved true track
469	Poorly-preserved true track
470	Poorly-preserved true track
471	Poorly-preserved true track
472	Poorly-preserved true track
473	Poorly-preserved true track
474	Poorly-preserved true track
475	Poorly-preserved true track
476	Slipping true tracks
477	Poorly-preserved true track
478	Poorly-preserved true track
479	Poorly-preserved true track
480	Slipping true tracks
481	Poorly-preserved true track
482	Poorly-preserved true track
483	Poorly-preserved true track
484	Poorly-preserved true track
485	Poorly-preserved true track
486	Poorly-preserved true track
487	Poorly-preserved true track
488	Poorly-preserved true track
489	Poorly-preserved true track
490	Poorly-preserved true track
491	Slipping true tracks
492	Poorly-preserved true track
493	Poorly-preserved true track
494	Poorly-preserved true track
495	Poorly-preserved true track
496	Poorly-preserved true track
497	Poorly-preserved true track
498	Poorly-preserved true track
499	Poorly-preserved true track
500	Poorly-preserved true track
501	Poorly-preserved true track
502	Poorly-preserved true track
503	Poorly-preserved true track
504	Poorly-preserved true track
505	Slipping true tracks
506	Poorly-preserved true track
507	Very poorly-preserved true track
508	Poorly-preserved true track
509	Poorly-preserved true track
510	Slipping true tracks
511	Very poorly-preserved true track
512	Poorly-preserved true track
513	Poorly-preserved true track
514	Poorly-preserved true track
515	Poorly-preserved true track
516	Poorly-preserved true track
517	Poorly-preserved true track
518	Poorly-preserved true track
519	Poorly-preserved true track
520	Poorly-preserved true track
521	Poorly-preserved true track
522	Poorly-preserved true track
523	Poorly-preserved true track
524	Poorly-preserved true track
525	Poorly-preserved true track
526	Slipping true tracks
527	Poorly-preserved true track
528	Poorly-preserved true track
529	Poorly-preserved true track
530	Very poorly-preserved true track
531	Poorly-preserved true track
532	Poorly-preserved true track
533	Poorly-preserved true track
534	Very poorly-preserved true track
535	Poorly-preserved true track
536	Poorly-preserved true track
537	Poorly-preserved true track
538	Poorly-preserved true track
539	Poorly-preserved true track
540	Poorly-preserved true track
541	Poorly-preserved true track
542	Poorly-preserved true track
543	Poorly-preserved true track
544	Poorly-preserved true track
545	Poorly-preserved true track
546	Poorly-preserved true track
547	Very poorly-preserved true track
548	Poorly-preserved true track
549	Very poorly-preserved true track
550	Poorly-preserved true track
551	Poorly-preserved true track
552	Slipping true tracks
553	Poorly-preserved true track
554	Poorly-preserved true track
555	Poorly-preserved true track
556	Poorly-preserved true track
557	Poorly-preserved true track
558	Slipping true tracks
559	Poorly-preserved true track
560	Poorly-preserved true track
561	Poorly-preserved true track
562	Poorly-preserved true track
563	Poorly-preserved true track
564	Poorly-preserved true track
565	Poorly-preserved true track
566	Very poorly-preserved true track
567	Slipping true tracks
568	Slipping true tracks
569	Poorly-preserved true track
570	Poorly-preserved true track
571	Poorly-preserved true track
572	Very poorly-preserved true track
573	Poorly-preserved true track
574	Poorly-preserved true track
575	Poorly-preserved true track
576	Poorly-preserved true track
577	Poorly-preserved true track
578	Poorly-preserved true track
579	Poorly-preserved true track
580	Poorly-preserved true track
581	Poorly-preserved true track
582	Poorly-preserved true track
583	Very poorly-preserved true track
584	Poorly-preserved true track
585	Poorly-preserved true track
586	Poorly-preserved true track
587	Poorly-preserved true track
588	Poorly-preserved true track
589	Poorly-preserved true track
590	Poorly-preserved true track
591	Very poorly-preserved true track
592	Poorly-preserved true track
593	Poorly-preserved true track
594	Poorly-preserved true track
595	Poorly-preserved true track
596	Poorly-preserved true track
597	Very poorly-preserved true track
598	Poorly-preserved true track
599	Very poorly-preserved true track
600	Poorly-preserved true track
601	Very poorly-preserved true track
602	Poorly-preserved true track
603	Poorly-preserved true track
604	Poorly-preserved true track
605	Poorly-preserved true track
606	Poorly-preserved true track
607	Poorly-preserved true track
608	Poorly-preserved true track
609	Poorly-preserved true track
610	Poorly-preserved true track
611	Poorly-preserved true track
612	Poorly-preserved true track
613	Poorly-preserved true track
614	Poorly-preserved true track
615	Poorly-preserved true track
616	Poorly-preserved true track
617	Poorly-preserved true track
618	Poorly-preserved true track
619	Poorly-preserved true track
620	Poorly-preserved true track
621	Poorly-preserved true track
622	Poorly-preserved true track
623	Poorly-preserved true track
624	Poorly-preserved true track
625	Very poorly-preserved true track
626	Poorly-preserved true track
627	Poorly-preserved true track
628	Poorly-preserved true track
629	Poorly-preserved true track
630	Poorly-preserved true track
631	Poorly-preserved true track
632	Poorly-preserved true track
633	Poorly-preserved true track
634	Poorly-preserved true track
635	Poorly-preserved true track
636	Very poorly-preserved true track
637	Poorly-preserved true track
638	Poorly-preserved true track
639	Poorly-preserved true track
640	Very poorly-preserved true track
641	Very poorly-preserved true track
642	Poorly-preserved true track
643	Poorly-preserved true track
644	Poorly-preserved true track
645	Poorly-preserved true track
646	Poorly-preserved true track
647	Very poorly-preserved true track
648	Poorly-preserved true track
649	Poorly-preserved true track
650	Poorly-preserved true track
651	Poorly-preserved true track
652	Poorly-preserved true track
653	Poorly-preserved true track
654	Poorly-preserved true track
655	Poorly-preserved true track
656	Very poorly-preserved true track
657	Poorly-preserved true track
658	Poorly-preserved true track
659	Poorly-preserved true track
660	Very poorly-preserved true track
661	Poorly-preserved true track
662	Poorly-preserved true track
663	Poorly-preserved true track
664	Poorly-preserved true track
665	Very poorly-preserved true track
666	Poorly-preserved true track
667	Poorly-preserved true track
668	Poorly-preserved true track
669	Poorly-preserved true track
670	Poorly-preserved true track
671	Poorly-preserved true track
672	Poorly-preserved true track
673	Poorly-preserved true track
674	Very poorly-preserved true track
675	Poorly-preserved true track
676	Poorly-preserved true track
677	Poorly-preserved true track
678	Poorly-preserved true track
679	Poorly-preserved true track
680	Poorly-preserved true track
681	Poorly-preserved true track
682	Poorly-preserved true track
683	Poorly-preserved true track
684	Poorly-preserved true track
685	Poorly-preserved true track
686	Poorly-preserved true track
687	Poorly-preserved true track
688	Poorly-preserved true track
689	Poorly-preserved true track
690	Poorly-preserved true track
691	Poorly-preserved true track
692	Poorly-preserved true track
693	Poorly-preserved true track
694	Poorly-preserved true track
695	Poorly-preserved true track
696	Poorly-preserved true track
697	Poorly-preserved true track
698	Poorly-preserved true track
699	Slipping true tracks
700	Poorly-preserved true track
701	Poorly-preserved true track
702	Slipping true tracks
703	Slipping true tracks
704	Slipping true tracks
705	Slipping true tracks
706	Slipping true tracks
707	Slipping true tracks
708	Slipping true tracks
709	Slipping true tracks
710	Slipping true tracks
711	Slipping true tracks
712	Slipping true tracks
713	Slipping true tracks
714	Slipping true tracks
715	Poorly-preserved true track
716	Poorly-preserved true track
717	Poorly-preserved true track
718	Slipping true tracks
719	Poorly-preserved true track
720	Very poorly-preserved true track
721	Poorly-preserved true track
722	Poorly-preserved true track
723	Slipping true tracks
724	Poorly-preserved true track
725	Poorly-preserved true track
726	Poorly-preserved true track
727	Poorly-preserved true track
728	Poorly-preserved true track
729	Poorly-preserved true track
730	Poorly-preserved true track
731	Slipping true tracks
732	Poorly-preserved true track
733	Poorly-preserved true track
734	Poorly-preserved true track
735	Poorly-preserved true track
736	Poorly-preserved true track
737	Very poorly-preserved true track
738	Poorly-preserved true track
739	Poorly-preserved true track
740	Poorly-preserved true track
741	Poorly-preserved true track
742	Poorly-preserved true track
743	Poorly-preserved true track
744	Poorly-preserved true track
745	Poorly-preserved true track
746	Poorly-preserved true track
747	Poorly-preserved true track
748	Poorly-preserved true track
749	Poorly-preserved true track
750	Poorly-preserved true track
751	Poorly-preserved true track
752	Very poorly-preserved true track
753	Poorly-preserved true track
754	Poorly-preserved true track
755	Poorly-preserved true track
756	Poorly-preserved true track
757	Poorly-preserved true track
758	Poorly-preserved true track
759	Poorly-preserved true track
760	Poorly-preserved true track
761	Poorly-preserved true track
762	Poorly-preserved true track
763	Poorly-preserved true track
764	Very poorly-preserved true track
765	Poorly-preserved true track
766	Poorly-preserved true track
767	Poorly-preserved true track
768	Poorly-preserved true track
769	Poorly-preserved true track
770	Poorly-preserved true track
771	Poorly-preserved true track
772	Poorly-preserved true track
773	Poorly-preserved true track
774	Poorly-preserved true track
775	Very poorly-preserved true track
776	Poorly-preserved true track
777	Poorly-preserved true track
778	Poorly-preserved true track
779	Poorly-preserved true track
780	Poorly-preserved true track
781	Poorly-preserved true track
782	Very poorly-preserved true track
783	Very poorly-preserved true track
784	Poorly-preserved true track
785	Poorly-preserved true track
786	Poorly-preserved true track
787	Poorly-preserved true track
788	Poorly-preserved true track
789	Poorly-preserved true track
790	Poorly-preserved true track
791	Very poorly-preserved true track
792	Poorly-preserved true track
793	Poorly-preserved true track
794	Very poorly-preserved true track
795	Poorly-preserved true track
796	Very poorly-preserved true track
797	Poorly-preserved true track
798	Poorly-preserved true track
799	Slipping true tracks
800	Poorly-preserved true track
801	Poorly-preserved true track
802	Poorly-preserved true track
803	Poorly-preserved true track
804	Poorly-preserved true track
805	Poorly-preserved true track
806	Poorly-preserved true track
807	Poorly-preserved true track
808	Poorly-preserved true track
809	Poorly-preserved true track
810	Poorly-preserved true track
811	Poorly-preserved true track
812	Poorly-preserved true track
813	Poorly-preserved true track
814	Very poorly-preserved true track
815	Poorly-preserved true track
816	Poorly-preserved true track
817	Poorly-preserved true track
818	Very poorly-preserved true track
819	Poorly-preserved true track
820	Very poorly-preserved true track
821	Poorly-preserved true track
822	Poorly-preserved true track
823	Poorly-preserved true track
824	Poorly-preserved true track
825	Poorly-preserved true track
826	Poorly-preserved true track
827	Poorly-preserved true track
828	Poorly-preserved true track
829	Poorly-preserved true track
830	Poorly-preserved true track
831	Poorly-preserved true track
832	Poorly-preserved true track
833	Poorly-preserved true track
834	Very poorly-preserved true track
835	Poorly-preserved true track
836	Poorly-preserved true track
837	Poorly-preserved true track
838	Poorly-preserved true track
839	Poorly-preserved true track
840	Poorly-preserved true track
841	Very poorly-preserved true track
842	Very poorly-preserved true track
843	Very poorly-preserved true track
844	Poorly-preserved true track
845	Poorly-preserved true track
846	Poorly-preserved true track
847	Poorly-preserved true track
848	Poorly-preserved true track
849	Poorly-preserved true track
850	Poorly-preserved true track
851	Poorly-preserved true track
852	Poorly-preserved true track
853	Poorly-preserved true track
854	Very poorly-preserved true track
855	Poorly-preserved true track
856	Very poorly-preserved true track
857	Poorly-preserved true track
858	Poorly-preserved true track
859	Poorly-preserved true track
860	Poorly-preserved true track
861	Poorly-preserved true track
862	Poorly-preserved true track
863	Very poorly-preserved true track
864	Very poorly-preserved true track
865	Poorly-preserved true track
866	Poorly-preserved true track
867	Poorly-preserved true track
868	Poorly-preserved true track
869	Poorly-preserved true track
870	Poorly-preserved true track
871	Poorly-preserved true track
872	Poorly-preserved true track
873	Poorly-preserved true track
874	Poorly-preserved true track
875	Poorly-preserved true track
876	Poorly-preserved true track
877	Very poorly-preserved true track
878	Very poorly-preserved true track
879	Poorly-preserved true track
880	Poorly-preserved true track
